# Supplementary material for: Development of Serum-Free Culture Systems for an Immortalized Porcine Kidney-Derived Macrophage Cell Line
Source: Animals (Basel). 2025 Feb 14;15(4):558. doi: 10.3390/ani15040558 (PMC11851356; doi:10.3390/ani15040558)
Supplement: Supplementary file 1 [file animals-15-00558-s001.zip]

Archive with 1 entries (1 files):
- animals-3451760-supplementary.pdf
